# Supplementary material for: The effect of mindfulness on the inflammatory, psychological and biomechanical domains of adult patients with low back pain: A randomized controlled clinical trial
Source: PLoS One. 2022 Nov 9;17(11):e0276734. doi: 10.1371/journal.pone.0276734 (PMC9645607; doi:10.1371/journal.pone.0276734)
Supplement: S2 File — (XLSX) [file pone.0276734.s002.xlsx]

## Sheet: Sheet1
	Group Experimental, Time Pre								Group Experimental, Time Post								Group Control, Time Pre								Group Control, Time Post								MIXED ANOVA (MA) / ROBUST MIXED ANOVA (RMA)							POST HOC TIME EFFECT EXPERIMENTAL GROUP						POST HOC TIME EFFECT CONTROL GROUP
	count	mean	std	min	25%	50%	75%	max	count	mean	std	min	25%	50%	75%	max	count	mean	std	min	25%	50%	75%	max	count	mean	std	min	25%	50%	75%	max	DFn	DFd	Statistic	p_value	p<0.05	eta^2	method	DFn	DFd	Statistic	p.adj	ges	method	DFn	DFd	Statistic	p.adj
Cortisol (µg/dL)	31	11.6452	4.15057	1	8.95	12.2	14.55	18.6	30	11.5833	2.71866	5.9	9.9	10.75	13.25	16.6	32	11.1625	3.29748	3.6	9.275	11.3	12.725	20.3	32	12.85	3.43774	1	11.4	12.75	14.4	19.9	1	59	2.812	0.099	ns	0.018	MA	1	29	0.019	1	0.000249	1-way ANOVA (paired)	1	31	5.577	0.05
immunological biomarkers
IL-1 (µg/L)	31	2.88194	1.3728	0.27	2.01	2.39	3.925	6.11	30	2.73333	1.39083	0.61	1.795	2.31	3.665	6.26	32	1.64344	1.07319	0.27	0.8325	1.325	2.0325	4.5	32	1.76781	1.25207	0.49	0.915	1.475	2.0225	5.26	1	59	6.702	0.012	*	0.003	MA	1	29	5.366	0.05	0.004	1-way ANOVA (paired)	1	31	2.604	0.234
IL-6 (µg/L)	31	18.5397	29.1392	0.03	6.185	8.58	15.51	136.82	30	18.8167	28.3774	0.18	6.43	8.865	16.0475	128.04	32	11.2444	29.5915	0.18	1.7375	3.365	5.2725	147.12	32	10.9594	27.988	0.18	1.86	2.66	5.1725	131.35	1	59	0.00820832	0.928381	ns	2.55e-06	RMA	1	29	212	0.914	6.51e-06	Wilcoxon	1	31	253	0.846
IL-17 (µg/L)	31	18.8939	8.33762	3.37	12.22	19	24.585	40.6	30	19.3383	9.50214	4.04	12.3725	17.66	24.08	43.77	32	11.5572	6.37102	2.42	7.4225	10.505	13.4475	29.05	32	12.215	7.42535	2.67	7.28	11.45	15.115	38	1	59	0.311	0.579	ns	0.000258	MA	1	29	0.017	1	3.24e-05	1-way ANOVA (paired)	1	31	1.892	0.358
TNF-α (µg/L)	31	9.67645	2.40459	4.28	8.595	9.2	10.735	14.91	30	9.67933	2.49232	4.89	8.2925	9.58	11.385	14.47	32	8.16156	2.31021	4.71	6.6175	7.75	9.665	12.6	32	8.14156	2.36304	4.87	6.435	7.385	9.4725	15.62	1	59	0.000545	0.981	ns	1.18e-06	MA	1	29	0.009	1	3.66e-05	1-way ANOVA (paired)	1	31	0.004	1
Sleep
PSQI Subjective sleep quality	34	1.55882	0.704581	0	1	1.5	2	3	34	1.38235	0.652023	0	1	1	2	3	32	1.65625	0.700662	0	1	2	2	3	33	1.51515	0.712444	0	1	2	2	3	1	60	0.0281541	0.867364	ns	0.000578	RMA	1	31	18	0.145	0.014	Wilcoxon	1	30	24	0.393
PSQI Sleep latency	34	1.47059	1.07971	0	1	1	2	3	34	1.29412	0.938387	0	1	1	2	3	32	1.9375	0.913607	0	1	2	3	3	33	1.93939	0.899284	0	1	2	3	3	1	60	0.326003	0.570054	ns	0.006	RMA	1	31	31	0.162	0.013	Wilcoxon	1	30	51.5	0.685
PSQI Sleep duration	34	1.85294	0.892132	0	1	2	2.75	3	34	1.47059	1.05127	0	1	1	2	3	32	1.6875	0.997982	0	1	2	2.25	3	33	1.72727	0.977008	0	1	2	2	3	1	60	2.45211	0.122488	ns	0.015	RMA	1	31	47.5	0.0196	0.037	Wilcoxon	1	30	63	0.488
PSQI Sleep efficiency	34	1.26471	1.08177	0	0.25	1	2	3	34	1.14706	1.20937	0	0	1	2	3	32	1.28125	1.2504	0	0	1	3	3	33	1.15152	1.14895	0	0	1	2	3	1	60	0.00109903	0.973658	ns	0.001	RMA	1	31	62.5	0.309	0.009	Wilcoxon	1	30	46	0.684
PSQI Sleep disturbance	34	1.67647	0.638207	1	1	2	2	3	34	1.55882	0.612554	0	1	2	2	3	32	1.75	0.508001	1	1	2	2	3	33	1.81818	0.635145	1	1	2	2	3	1	60	0.851392	0.359735	ns	0.005	RMA	1	31	24	0.393	0.006	Wilcoxon	1	30	33	0.565
PSQI Use of sleep medication	34	0.882353	1.3431	0	0	0	2.75	3	34	1	1.37069	0	0	0	3	3	32	1.375	1.3137	0	0	1	3	3	33	1.57576	1.32359	0	0	2	3	3	1	60	0.0442043	0.834167	ns	0.002	RMA	1	31	23.5	0.952	0.000136	Wilcoxon	1	30	41	0.174
PSQI Daytime dysfunction	34	1.35294	0.645842	0	1	1	2	2	34	0.941176	0.814311	0	0	1	1	3	32	1.40625	0.874712	0	1	1	2	3	33	1.30303	0.98377	0	1	1	2	3	1	60	1.34701	0.251158	ns	0.008	RMA	1	31	42	0.00454	0.083	Wilcoxon	1	30	31	0.536
PSQI Global	34	10.0588	3.98437	3	7	9.5	12.75	19	34	8.79412	4.16173	1	6	9	11	20	32	11.0938	4.09058	2	8	11.5	14	18	33	11.0303	4.20925	1	8	11	14	20	1	60	4.445	0.039	*	0.011	MA	1	31	5.544	0.05	0.033	1-way ANOVA (paired)	1	30	0.274	1
Disability
RMQ	34	7.32353	4.85374	0	4	6.5	9	23	34	5.41176	5.2346	0	2	4	6	21	33	8	6.15427	0	3	7	11	20	33	7.12121	6.00394	0	2	6	11	23	1	61	0.538689	0.466252	ns	0.000712	RMA	1	31	133	0.0242	0.026	Wilcoxon	1	31	128	0.143
Mindfulness and Compassion
FFMQ Aware actions	34	11.2941	3.59738	4	10	12	13.75	18	34	12.9706	2.92829	5	12	13	14	20	33	12.5758	2.48785	8	11	13	14	17	33	12.4545	2.7961	4	11	12	15	16	1	61	5.67725	0.0202484	*	0.012	RMA	1	31	323.5	0.0206	0.029	Wilcoxon	1	31	184	0.836
FFMQ Non-reactivity	34	11.2647	2.52633	6	10	12	12	16	34	12.5294	2.95661	6	11	12.5	15	18	33	11.8182	1.89497	9	10	12	13	15	33	11.7879	1.99621	8	11	12	13	17	1	61	6.305	0.015	*	0.026	MA	1	31	11.72	0.004	0.086	1-way ANOVA (paired)	1	31	0.007	1
FFMQ Non-judgmental inner experience	34	12.7941	2.92097	5	11	12.5	14.75	20	34	14.4118	3.15381	6	12.25	14	16	20	33	12.2424	3.56222	4	10	12	15	18	33	11.9091	3.67733	5	9	12	16	19	1	61	6.699	0.012	*	0.016	MA	1	31	12.061	0.004	0.053	1-way ANOVA (paired)	1	31	0.252	1
FFMQ Observation	34	12.2059	2.25334	7	11	12.5	14	16	34	14.4706	2.56119	9	12	14	16	20	33	14.1818	2.24241	10	13	14	16	20	33	14.0606	3.06124	8	12	14	16	19	1	61	11.234	0.001	***	0.042	MA	1	31	15.023	0.00103	0.155	1-way ANOVA (paired)	1	31	0.122	1
FFMQ Description	34	12.2353	1.41547	8	12	12	13	15	34	12.2647	1.6013	9	11.25	12	13	17	33	12	2	7	11	12	13	16	33	11.3939	1.90295	7	10	12	12	15	1	61	1.748	0.191	ns	0.007	MA	1	31	0.014	1	0.000109	1-way ANOVA (paired)	1	31	2.782	0.21
FFMQ Global	34	59.7941	6.56335	41	57.25	60	63.75	72	34	66.6471	8.32624	41	62.25	67	72	82	33	62.8182	7.54343	49	57	64	67	80	33	61.6061	7.43278	45	56	63	67	75	1	61	24.597	5.96e-06	****	0.055	MA.	1	31	31.082	8.26e-06	0.147	1-way ANOVA (paired)	1	31	1.225	0.554
SCS Self-Kindness	34	5.14706	1.55957	3	4	5	6	8	34	6.32353	1.55155	3	5	6	7	10	33	5.63636	2.02821	2	4	5	7	10	33	5.45455	1.56307	3	5	5	6	10	1	61	6.1671	0.0157497	***	0.043	RMA	1	31	332	0.000491	0.129	Wilcoxon	1	31	112.5	0.654
SCS Self-Judgment	34	5.85294	1.63545	2	5	6	7	8	34	7.11765	1.93476	3	6	7	8	10	33	5.24242	2.20837	2	4	5	7	9	33	5.18182	1.72218	2	4	5	6	8	1	61	5.473	0.023	*	0.021	MA	1	31	10.35	0.006	0.07	1-way ANOVA (paired)	1	31	0.13	1
SCS Common humanity	34	6.05882	1.59433	3	5	6	7	8	34	6.05882	2.28223	2	5	6	8	10	33	5.54545	1.95402	2	4	5	6	10	33	6	1.90394	3	4	6	7	10	1	61	0.642479	0.425781	ns	0.008	RMA	1	31	179	0.587	0.004	Wilcoxon	1	31	250.5	0.053
SCS Isolation	34	5.67647	1.94968	2	4	6	7	10	34	7.41176	2.17587	3	6.25	8	9	10	33	5.87879	1.89996	2	5	6	7	10	33	5.75758	1.85456	2	5	6	7	10	1	61	15.7614	0.000196329	****	0.053	RMA	1	31	285.5	9.91e-05	0.13	Wilcoxon	1	31	138.5	0.749
SCS Mindfulness	34	5.97059	1.78352	3	5	6	7	10	34	6.94118	1.61323	4	6	7	8	10	33	6.33333	1.93111	2	5	6	8	10	33	6.0303	1.48923	3	5	6	7	10	1	61	16.084	0.000168	***	0.037	MA	1	31	17.576	0.000426	0.084	1-way ANOVA (paired)	1	31	1.904	0.354
SCS Over-Identification	34	5.08824	1.8483	2	3	5	6	8	34	7.35294	2.25472	2	6	8	9	10	33	4.78788	1.81586	2	4	4	6	9	33	4.57576	1.63994	2	3	5	6	8	1	61	19.54	4.12e-05	****	0.087	MA	1	31	31	8.44e-06	0.198	1-way ANOVA (paired)	1	31	0.718	0.806
Psychologycal Distress
DASS Depression	34	23.4706	6.79231	16	18.5	22	26	44	34	20.1176	6.02904	14	16	18	23.5	38	33	25.0303	9.44883	14	18	22	28	56	33	27.1515	10.5241	16	18	26	32	56	1	61	5.74224	0.0197887	*	0.022	RMA	1	31	125.5	0.0464	0.047	Wilcoxon	1	31	203	0.28
DASS Anxiety	34	21.4706	6.09637	14	18	20	25.5	40	34	19.5882	3.96284	14	16.5	20	20	30	33	23.5152	7.55034	14	20	20	28	48	33	25.4545	7.98863	14	20	24	30	44	1	61	3.595	0.063	ns	0.017	MA	1	31	2.37	0.268	0.018	1-way ANOVA (paired)	1	31	1.771	0.386
DASS Stress	34	30.8824	7.35574	20	26	30	34	50	34	26.2941	8.35765	14	18	26	32	44	33	29.2727	8.55597	14	24	30	34	50	33	32.303	6.72906	20	26	32	36	46	1	61	9.74	0.003	**	0.046	MA	1	31	6.125	0.038	0.052	1-way ANOVA (paired)	1	31	3.214	0.166
DASS Global	34	75.8235	17.6866	52	62.5	73	85.5	128	34	66	15.0393	44	54	65	74	96	33	77.8182	22.8766	42	62	74	90	154	33	84.9091	21.518	56	68	84	92	140	1	61	5.74224	0.0197887	**	0.038	RMA	1	31	113	0.0142	0.058	Wilcoxon	1	31	312	0.104
General Healh
SF-36 Physical functioning	34	65.7353	20.1559	0	56.25	67.5	80	95	34	69.8529	23.8202	0	70	75	85	95	33	66.6667	21.2009	15	60	70	75	100	33	67.2727	23.753	5	60	75	80	100	1	61	0.519076	0.47391	ns	0.004	RMA	1	31	317.5	0.00178	0.016	Wilcoxon	1	31	129	0.794
SF-36 Role limitations due to physical health	34	49.0809	26.8771	0	31.25	50	68.75	100	34	65.625	24.4373	6.25	50	71.875	81.25	100	33	55.1136	28.9571	0	31.25	56.25	75	100	33	57.3864	31.0326	0	31.25	68.75	81.25	100	1	61	4.77853	0.0325048	*	0.017	RMA	1	31	388.5	0.000213	0.092	Wilcoxon	1	31	133	0.552
SF-36 Role limitations due to emotional problems	34	70.8333	22.2143	16.6667	58.3333	75	89.5833	100	34	79.902	20.2174	25	66.6667	83.3333	100	100	33	75.7576	23.9686	8.33333	58.3333	83.3333	100	100	33	77.7778	22.0151	8.33333	66.6667	83.3333	100	100	1	61	1.24123	0.269671	ns	0.003	RMA	1	31	250.5	0.0183	0.029	Wilcoxon	1	31	166.5	0.393
SF-36 Energy/fatigue	34	35.9314	16.2586	0	27.0833	33.3333	49.5833	65	34	47.5	14.5716	8.33333	38.3333	50	56.6667	78.3333	33	37.2222	19.3858	0	28.3333	35	51.6667	78.3333	33	38.8889	16.9541	0	30	43.3333	48.3333	71.6667	1	61	7.652	0.007	**	0.022	MA	1	31	28.411	1.666e-05	0.145	1-way ANOVA (paired)	1	31	0.559	0.92
SF-36 Emotional well-being	34	54.6691	13.708	22.5	45.9375	56.875	66.25	72.5	34	62.0221	14.9304	26.25	50.9375	65.625	72.1875	90	33	50.0758	17.3232	10	38.75	45	66.25	90	33	50.0379	15.3967	5	43.75	50	61.25	77.5	1	61	2.272	0.137	ns	0.007	MA	1	31	5.125	0.062	0.034	1-way ANOVA (paired)	1	31	0.026	1
SF-36 Social functioning	34	58.4559	25.3238	12.5	37.5	62.5	75	100	34	78.3088	21.6088	12.5	65.625	75	100	100	33	62.5	28.6411	0	50	62.5	87.5	100	33	64.0152	28.4285	0	50	62.5	87.5	100	1	61	8.306	0.00549604	**	0.027	RMA	1	31	287.5	7.71e-05	0.138	Wilcoxon	1	31	108.5	0.596
SF-36 Pain	34	44.8529	18.1528	0	35	45	57.5	70	34	56.3971	22.3369	10	45	57.5	69.375	90	33	43.2576	25.7731	0	22.5	47.5	57.5	90	33	43.9394	26.213	0	22.5	45	67.5	90	1	61	7.699	0.007	**	0.014	MA	1	31	21.316	0.0001284	0.079	1-way ANOVA (paired)	1	31	0.01	1
SF-36 General health	34	47.0588	15.9125	15	36.25	45	55	90	34	51.9118	15.424	25	40	50	65	80	33	45.4545	23.3306	0	25	45	60	85	33	46.6667	21.4209	10	30	45	65	90	1	61	2.688	0.106	ns	0.005	MA	1	31	3.595	0.134	0.024	1-way ANOVA (paired)	1	31	0.228	1
Coping with pain
PCS Rumination	34	28.8824	6.0791	16	25	30	33	40	34	9.44118	4.01657	4	6.25	8.5	12	18	33	10.9697	4.07343	4	8	11	13	18	33	10.1515	4.24353	4	7	10	13	20	1	61	0.673	0.415	ns	0.002	MA	1	31	2.836	0.204	0.019	1-way ANOVA (paired)	1	31	1.968	0.342
PCS Magnification	34	7.29412	2.56467	3	6	7	8	15	34	5.85294	2.37579	3	4	5	6.75	13	33	7.09091	2.51699	3	5	7	9	15	33	6.36364	2.39555	3	5	6	7	12	1	61	0.950547	0.333262	ns	0.004	RMA	1	31	44	0.0021	0.055	Wilcoxon	1	31	102	0.102
PCS Helplessness	34	14.0294	5.06016	6	11	13.5	15.75	28	34	10.9706	4.52257	6	8	9.5	12.75	23	33	14.5455	5.37407	7	11	13	17	26	33	13.1212	5.54954	6	9	12	15	26	1	61	1.38591	0.243652	ns	0.005	RMA	1	31	61	0.000705	0.07	Wilcoxon	1	31	94	0.0659
PCS Global	34	32.3824	11.2627	14	25.75	31	38.75	63	34	26.2647	10.0312	14	19	25.5	29.75	52	33	32.6061	10.1395	16	25	32	38	59	33	29.6364	11.1322	14	22	27	34	55	1	61	1.1325	0.291257	ns	0.004	RMA	1	31	101	0.00235	0.053	Wilcoxon	1	31	156	0.0439
CPAQ Activity Engagement	34	41.9412	9.55666	27	34.5	40	48	64	34	47.3235	8.81363	28	42.25	48	52	69	32	42.2188	12.1648	14	32	45.5	51.25	64	33	42.2424	12.0053	18	35	43	48	69	1	60	4.096	0.047	*	0.01	MA	1	31	8.359	0.014	0.066	1-way ANOVA (paired)	1	30	0.156	1
CPAQ Willingness to Pain	34	39.2941	6.15718	19	35.25	40	43	49	34	38.0882	6.44965	19	34.25	38	43	50	32	40.1562	8.4857	21	36	42	44.25	54	33	36.6364	7.71289	22	32	37	42	54	1	60	1.544	0.219	ns	0.005	MA	1	31	0.898	0.702	0.007	1-way ANOVA (paired)	1	30	6.18	0.038
CPAQ Global	34	81.2353	10.2693	59	75.25	80	87.75	107	34	85.4118	10.1865	56	80.25	85	91	112	32	82.375	14.938	35	75	82	91.25	106	33	78.8788	12.6978	50	72	79	89	105	1	60	4.821	0.032	*	0.017	MA	1	31	3.912	0.114	0.034	1-way ANOVA (paired)	1	30	1.568	0.44
Wellbeing
SWLS	34	19.9706	5.5404	9	16	21	23	30	34	22.2353	4.93631	12	20	22	26	31	33	20.6061	7.12802	5	15	21	27	31	33	20.3939	7.34821	5	15	20	26	33	1	61	6.952	0.011	*	0.01	MA	1	31	10.64	0.006	0.045	1-way ANOVA (paired)	1	31	0.112	1
WHO-5	34	11.5588	4.25826	3	9	12	15	20	34	14.8235	4.64804	2	12.25	16	18	20	33	10.697	5.17497	0	8	10	14	23	33	10.5758	4.94994	1	8	10	15	19	1	61	11.237	0.001	***	0.037	MA	1	31	15.789	0.000786	0.117	1-way ANOVA (paired)	1	31	0.03	1
SD: Standard Deviation
IL: Interleukin
TNF: Tumor necrosis factor
PSQI: Pain and Sleep Questionnaire
RMQ: Roland-Morris Low Back Pain And Disability Questionnaire
FFMQ:Five Facets of Mindfulness Questionnaire
SCS: Self‐Compassion scale
DASS: Depression, Anxiety and Stress Scale
SF-36: Short Form-36 Health Survey
PCS: Pain Catastrophizing Scale
CPAQ: Chronic Pain Acceptance Questionnaire
SWLS: Satisfaction with Life questionnaire
WHO: World Health Organization
[truncated: 15 more columns]
